# Supplementary material for: Thermoelectric Properties of Sb-S System Compounds from DFT Calculations
Source: Materials (Basel). 2020 Oct 22;13(21):4707. doi: 10.3390/ma13214707 (PMC7684470; doi:10.3390/ma13214707)
Supplement: Supplementary file 1 [file materials-13-04707-s001.zip]

Archive with 1 entries (1 files):
- materials-914200-supplementary.docx
